# Supplementary material for: Behavioural Impact of Parental Presence Versus Absence in Paediatric Dentistry: A Systematic Review
Source: Dent J (Basel). 2026 Jan 5;14(1):33. doi: 10.3390/dj14010033 (PMC12840227; doi:10.3390/dj14010033)
Supplement: Supplementary file 1 [file dentistry-14-00033-s001.zip]

Archive with 1 entries (1 files):
- dentistry-3987611-supplementary.pdf
